# Supplementary material for: Exosomal Thomsen–Friedenreich Glycoantigen as a Sensitive and Specific Biomarker for Colon, Ovarian and Prostate Cancer Diagnosis
Source: Cancers (Basel). 2025 Nov 21;17(23):3729. doi: 10.3390/cancers17233729 (PMC12691054; doi:10.3390/cancers17233729)
Supplement: Supplementary file 1 [file cancers-17-03729-s001.zip]

Archive with 1 entries (1 files):
- cancers-3874206-supplementary.pdf
